# Supplementary material for: Aortic Arch Tortuosity Index Is Associated with Aortic Enlargement After Thoracic Endovascular Aortic Repair for Left Subclavian Artery Reconstruction Using a Single-Branched Stent-Graft in Type B Aortic Dissection: A Multicenter Retrospective Study
Source: J Clin Med. 2026 May 27;15(11):4139. doi: 10.3390/jcm15114139 (PMC13258805; doi:10.3390/jcm15114139)
Supplement: Supplementary file 1 [file jcm-15-04139-s001.zip]

Archive with 1 entries (1 files):
- jcm-4291280-supplementary.pdf
